# Supplementary material for: Coupling Chiral Cuboids with Wholly Auxetic Response
Source: Research (Wash D C). 2024 Aug 30;7:0463. doi: 10.34133/research.0463 (PMC11362674; doi:10.34133/research.0463)
Supplement: Supplementary 1 — Notes S1 to S9 Figs. S1 to S9 Tables S1 to S3 Movies S1 to S4 [file research.0463.f1.zip]

Archive with 5 entries (5 files):
- Movie S1.mp4
- Movie S2.mp4
- Movie S3.mp4
- Movie S4.mp4
- Revised Supplementary Information.docx
